# Supplementary material for: Biology of archaea from a novel family Cuniculiplasmataceae (Thermoplasmata) ubiquitous in hyperacidic environments
Source: Sci Rep. 2016 Dec 14;6:39034. doi: 10.1038/srep39034 (PMC5155288; doi:10.1038/srep39034)
Supplement: Supplementary Table S5 [file srep39034-s2.xls]

## Sheet: S5.crispr
Supplementary Table S5. CRISPRs in the genomes of Cuniculiplasma divulgatum S5 and PM4.
	NCBI
	Crispr ID	hit sequence	Source	Sample	identities
	1	-	-	-	-
	2	-	-	-	-
	3	-	-	-	-
	4	-	-	-	-
	5	-	-	-	-
	6	-	-	-	-
	7	-	-	-	-
	8	-	-	-	-
	9	-	-	-	-
	10	-	-	-	-
	11	-	-	-	-
	12	-	-	-	-
	13	-	-	-	-
	14	-	-	-	-
	15	-	-	-	-
	16	-	-	-	-
	17	-	-	-	-
	18	-	-	-	-
	19	-	-	-	-
	20	-	-	-	-
	21	-	-	-	-
	22	-	-	-	-
	23	-	-	-	-
	24	-	-	-	-
	25	-	-	-	-
	26	-	-	-	-
	27	-	-	-	-
	28	-	-	-	-
	29	-	-	-	-
	30	-	-	-	-
	31	ACXJ01005193.1	USA:Richmond Mine at Iron Mountain, CA	combined biofilm from UBA (pink subaerial biofilm) and UBA BS (thick floating biofilm subdivided into strips) samples	37/37
	32	-	-	-	-
	33	-	-	-	-
	34	-	-	-	-
	35	-	-	-	-
	36	-	-	-	-
	37	-	-	-	-
	38	-	-	-	-
	39	-	-	-	-
	40	-	-	-	-
	41	-	-	-	-
	42	-	-	-	-
	43	-	-	-	-
	44	-	-	-	-
	45	-	-	-	-
	46	-	-	-	-
	47	ABOZ01000032.1	USA:Richmond Mine at Iron Mountain, CA	combined biofilm viral community from UBA (pink subaerial biofilm) and UBA BS (thick floating biofilm subdivided into strips) samples	36/37
	48	ABOZ01000032.1	USA:Richmond Mine at Iron Mountain, CA	combined biofilm viral community from UBA (pink subaerial biofilm) and UBA BS (thick floating biofilm subdivided into strips) samples	36/38
	49	ACXJ01002080.1	USA:Richmond Mine at Iron Mountain, CA	combined biofilm from UBA (pink subaerial biofilm) and UBA BS (thick floating biofilm subdivided into strips) samples	36/37
	50	-	-	-	-
	51	-	-	-	-
	52	-	-	-	-
	53	-	-	-	-
	54	-	-	-	-
	55	-	-	-	-
	56	-	-	-	-
	57	-	-	-	-

## Sheet: PM4.crispr
	NCBI
	spacer ID	hit accession	Source	Sample	identities
	1	-	-	-	-
	2	-	-	-	-
	3	ABOZ01000085.1	USA:Richmond Mine at Iron Mountain, CA	combined biofilm viral community from UBA (pink subaerial biofilm) and UBA BS (thick floating biofilm subdivided into strips) samples	34/37
	4	-	-	-	-
	5	-	-	-	-
	6	-	-	-	-
	7	-	-	-	-
	8	ACXJ01001970.1	USA:Richmond Mine at Iron Mountain, CA	combined biofilm from UBA (pink subaerial biofilm) and UBA BS (thick floating biofilm subdivided into strips) samples	38/38
	9	-	-	-	-
	10	-	-	-	-
	11	-	-	-	-
	12	-	-	-	-
	13	ACXJ01000468.1	USA:Richmond Mine at Iron Mountain, CA	combined biofilm from UBA (pink subaerial biofilm) and UBA BS (thick floating biofilm subdivided into strips) samples	35/36
	14	ABOZ01000124.1	USA:Richmond Mine at Iron Mountain, CA	combined biofilm viral community from UBA (pink subaerial biofilm) and UBA BS (thick floating biofilm subdivided into strips) samples	35/36
	15	CEUK01317887 CEVF01057906 CESP01287348 CEOK01188914 CEUU01078245 CEQB01004407	marine metagenome genome assembly	saline water (ENVO:00002010), including plankton (ENVO:xxxxxxxx)	30/36
	16	-	-	-	-
	17	-	-	-	-
	18	-	-	-	-
	19	-	-	-	-
	20	-	-	-	-
	21	-	-	-	-
	22	-	-	-	-
	23	-	-	-	-
	24	-	-	-	-
	25	-	-	-	-
	26	-	-	-	-
	27	-	-	-	-
	28	-	-	-	-
	29	CEOQ01327566	marine metagenome genome assembly	saline water (ENVO:00002010), including plankton (ENVO:xxxxxxxx)	33/37
	30	-	-	-	-
	31	-	-	-	-
	32	ACXJ01011950 ABOZ01000020	USA:Richmond Mine at Iron Mountain, CA	combined biofilm from UBA (pink subaerial biofilm) and UBA BS (thick floating biofilm subdivided into strips) samples; combined biofilm viral community from UBA (pink subaerial biofilm) and UBA BS (thick floating biofilm subdivided into strips) samples	35/36
	33	-	-	-	-
	34	-	-	-	-
	35	-	-	-	-
	36	-	-	-	-
	37	ABOZ01000054.1	USA:Richmond Mine at Iron Mountain, CA	combined biofilm viral community from UBA (pink subaerial biofilm) and UBA BS (thick floating biofilm subdivided into strips) samples	36/37
	38	-	-	-	-
	39	-	-	-	-
	40	-	-	-	-
	41	-	-	-	-
	42	-	-	-	-
	43	-	-	-	-
	44	-	-	-	-
	45	-	-	-	-
	46	-	-	-	-
	47	-	-	-	-
	48	-	-	-	-
	49	-	-	-	-
	50	-	-	-	-
	51	-	-	-	-
	52	-	-	-	-
	53	ACXJ01003796	USA:Richmond Mine at Iron Mountain, CA	combined biofilm from UBA (pink subaerial biofilm) and UBA BS (thick floating biofilm subdivided into strips) samples	34/35
	54	-	-	-	-
	55	-	-	-	-
	56	-	-	-	-
	57	ACXJ01002080	USA:Richmond Mine at Iron Mountain, CA	combined biofilm from UBA (pink subaerial biofilm) and UBA BS (thick floating biofilm subdivided into strips) samples	37/37
	58	-	-	-	-
	59	-	-	-	-
	60	-	-	-	-
	61	-	-	-	-
	62	-	-	-	-
	63	-	-	-	-
	64	-	-	-	-
	65	-	-	-	-
	66	-	-	-	-
	67	-	-	-	-
	68	-	-	-	-
	69	-	-	-	-
	70	-	-	-	-
	71	-	-	-	-
	72	-	-	-	-
	73	-	-	-	-
	74	-	-	-	-
	75	-	-	-	-
	76	-	-	-	-
	77	-	-	-	-
	78	-	-	-	-
	79	-	-	-	-
	80	-	-	-	-
	81	BARU01005151 BARV01002145 BARW01022364	North Pacific Ocean near Japan coast	marine subsurface sediment at 18.6 meters below seafloor (mbsf), off the Shimokita Peninsula of Japan, the northwestern Pacific (water depth: 1180.5 m) marine subsurface sediment at 48.5 meters below seafloor (mbsf), off the Shimokita Peninsula of Japan, the northwestern Pacific (water depth: 1180.5 m) marine subsurface sediment at 107.0 meters below seafloor (mbsf), off the Shimokita Peninsula o…	26/27
	82	-	-	-	-
	83	-	-	-	-
	84	-	-	-	-
	85	-	-	-	-
	86	-	-	-	-
	87	-	-	-	-
	88	-	-	-	-
	89	-	-	-	-
	90	-	-	-	-
	91	-	-	-	-
	92	-	-	-	-
