# Supplementary material for: Biology of archaea from a novel family Cuniculiplasmataceae (Thermoplasmata) ubiquitous in hyperacidic environments
Source: Sci Rep. 2016 Dec 14;6:39034. doi: 10.1038/srep39034 (PMC5155288; doi:10.1038/srep39034)
Supplement: Supplementary Table S6 [file srep39034-s3.xls]

## Sheet: Sheet1
Table S6. Genomic islands (GIs) in the genomes of Cuniculiplasma divulgatum S5 and PM4.
Gene name	Product
Cuniculiplasma divulgatum S5
GI 1
CSP5_0045	COX2 superfamily protein Gpl, Apl, Epl, Ipl
CSP5_0046	nucleoside-diphosphate-sugar epimerase
CSP5_0047	C4-type Zn-finger protein
CSP5_0048	isopentenyl-diphosphate delta-isomerase
CSP5_0049	isopentenyl phosphate kinase
	tRNA_Ala (TGC)
CSP5_0051	integrase
CSP5_0052	hypothetical protein
CSP5_0053	hypothetical protein
CSP5_0054	hypothetical protein
CSP5_0055	multipass membrane protein
CSP5_0056	predicted DEAD/DEAH box helicase, Aae, Tvo, Ipl, Acu, Epl, Apl
CSP5_0057	hypothetical protein
CSP5_0058	membrane protein
CSP5_0059	ParA family chromosome partitioning ATPase Ipl, Apl, Epl, Tv
CSP5_0060	hypothetical protein
CSP5_0061	DoxX family multipass membrane protein Ipl, Apl, Epl, Tv
CSP5_0062	hypothetical protein
CSP5_0063	membrane protein
CSP5_0064	membrane protein
CSP5_0065	site-specific recombinase, DNA invertase Pin homolog Epl, Ipl, Apl Gpl, Fac, Tvo, Tac, Acu,Aae, Pto
CSP5_0066	Orc1/Cdc6 family replication initiation protein Acu, Tvo, Ipl, Gpl
CSP5_0067	hypothetical protein
CSP5_0068	HxlR family transcriptional regulator
CSP5_0069	Metallochaperone Ipl, Epl, Apl, Fac, Tvo, Tac, Aae, Gpl,
CSP5_0070	heavy metal reductase Epl, Ipl, Apl, Gpl, Fac, Aae, Pto
CSP5_0071	hypothetical protein
CSP5_0072	hypothetical protein
CSP5_0073	COX2 superfamily protein Apl, Epl, Ipl, Tvo, Gpl, Tac
CSP5_0074	transcriptional regulator
CSP5_0075	membrane protein
CSP5_0076	Rusticyanin Tac, Apl, Tvo
CSP5_0077	hypothetical protein
CSP5_0078	SHOCT superfamily protein
CSP5_0079	hypothetical protein
CSP5_0080	AsnC family transcriptional regulator
CSP5_0081	YHS domain copper/silver-binding protein
CSP5_0082	copper/silver-transporting P-type ATPase, Apl, Ipl, Gpl, Tvo, Epl, Fac, Pto, Tac
CSP5_0083	multipass membrane protein Apl
GI 2
CSP5_0170	DHA3 Family major facilitator superfamily permease Tac, Apl, Pto
CSP5_0171	nitroreductase
CSP5_0172	McbC-like oxidoreductase
CSP5_0173	hypothetical protein
CSP5_0174	hypothetical protein
CSP5_0175	hypothetical protein
CSP5_0176	hypothetical protein
CSP5_0177	hypothetical protein
CSP5_0178	hypothetical protein
CSP5_0179	hypothetical protein
CSP5_0180	hypothetical protein
CSP5_0181	hypothetical protein
CSP5_0182	hypothetical protein
CSP5_0183	multipass membrane protein
CSP5_0184	predicted membrane bound DEAD/DEAH box helicase Tac, Apl, Gpl
CSP5_0185	hypothetical protein
CSP5_0186	ribonuclease P protein subunit aRpp1
CSP5_0187	integrase
tRNA	tRNA Val (GAC)
CSP5_0189	isoaspartyl dipeptidase (threonine type)
CSP5_0190	NAD(P)-dependent glycerol-1-phosphate dehydrogenase*
CSP5_0191	hypothetical protein*
*Similar to ADMU5_GPLC00004G0275-276 of Gpl
GI 3 ‘defense’
CSP5_0605	family D DNA polymerase small subunit
CSP5_0606	hypothetical protein
CSP5_0607	50S ribosomal protein L41e
CSP5_0608	multipass membrane protein
tRNA	tRNA_Trp (CCA)
CSP5_0610	hypothetical protein
CSP5_0611	VapB antitoxin, no archaeal hits
CSP5_0612	VapC toxin Pto
CSP5_0613	hypothetical protein
CSP5_0614	DNA replicase/transposase primase-polymerase subunit Apl, Aae, Acu
CSP5_0615	DNA replicase/transposase subunit B, Apl
G4: transporters*
CSP5_0928	chaperonin Hsp20
CSP5_0929	membrane protein
CSP5_0930	hypothetical protein
CSP5_0931	cell division ATPase of the AAA+ class, ESCRT system component
CSP5_0932	hypothetical protein
CSP5_0933	hypothetical protein
CSP5_0934	cell division ATPase of the AAA+ class, ESCRT system component
CSP5_0935	cell surface protein Gpl, Tac, Epl
CSP5_0936	PepT family ABC transporter substrate-binding component Gpl, Tac, Fac, Pto,
CSP5_0937	PepT family ABC transporter permease Gpl, Tac, Fac, Pto
CSP5_0938	PepT family ABC transporter permease
CSP5_0939	PepT family ABC transporter ATPase Gpl, Fac, Tac, Pto, Ipl, Acu, Epl
CSP5_0940	PepT family ABC transporter ATPase Gpl, Fac, Tac, Pto, Ipl, Acu, Epl
CSP5_0941	TrmB family transcriptional regulator
CSP5_0942	beta-galactosidase
CSP5_0943	hypothetical protein
CSP5_0944	fused CBS and Zn ribbon domains protein
CSP5_0945	hypothetical protein
CSP5_0946	AsnC family transcriptional regulator
CSP5_0947	YHS domain copper/silver-binding protein, Apl, Ipl, Fac, Gpl, Pto, Tac,Tvo, Epl
CSP5_0948	copper/silver-transporting P-type ATPase Gpl, Fac, Tac, Pto, Ipl, Epl, Acu, Epl
*this gene cluster is similar with ADMU_GPLC0001G0148-G0169 of Gpl
GI 5 transporters
CSP5_1011	hypothetical protein
CSP5_1014	homeodomain-like domain protein
CSP5_1015	hypothetical protein
CSP5_1016	hypothetical protein
CSP5_1018	multipass membrane protein Ipl
CSP5_1019	glycosyltransferase
CSP5_1020	glycosyltransferase
CSP5_1021	glycosyltransferase
CSP5_1022	hypothetical protein
CSP5_1023	hypothetical protein
CSP5_1024	hypothetical protein
CSP5_1025	5-methyltetrahydropteroyltriglutamate homocysteine S-methyltransferase
CSP5_1027	hypothetical protein
CSP5_1028	cell surface protein (C-terminal domain of thermopsin precursor), in all alphabet-pl and all isolates
CSP5_1029	PQQ repeat cell surface protein
CSP5_1030	minimal nucleotidyltransferase
CSP5_1031	HEPN domain protein
CSP5_1032	multipass membrane protein Apl, Gpl, Epl, all strains of thermoplasmata
CSP5_1033	IS256 family transposase
CSP5_1034	cell surface protein (thermopsin precursor) Gpl, Epl, Ipl, Apl all strains
CSP5_1035	multipass membrane protein Fac Tac
CSP5_1036	ArsR family transcriptional regulator
CSP5_1037	hypothetical protein
CSP5_1038	5,10-methylenetetrahydrofolate reductase
CSP5_1039	thermopsin
CSP5_1040	IS5 family transposase
CSP5_1041	hypothetical protein
CSP5_1042	Flippase Epl, Apl, Ipl, all strains but not Acu
CSP5_1043	dTDP-D-glucose 4,6-dehydratase
CSP5_1044	dTDP-4-dehydrorhamnose 3,5-epimerase
CSP5_1045	multipass membrane protein, Tac, Tvo, Pto
CSP5_1046	multipass membrane protein Apl, Aae
CSP5_1047	multipass membrane protein Gpl, Fac, Pto
CSP5_1048	TPR repeats containing protein
CSP5_1049	hypothetical protein
CSP5_1050	aldo/keto reductase
CSP5_1051	formyltetrahydrofolate synthetase
CSP5_1052	major facilitator superfamily permease Gpl, Apl, Fac
CSP5_1053	DHA2 family major facilitator superfamily permease Gpl, Epl, Ipl, Apl all strains
CSP5_1054	hypothetical protein
CSP5_1055	multipass membrane protein Acu, Fac, Apl
CSP5_1056	IS5 family transposase OrfA
CSP5_1057	SMC domain protein
CSP5_1058	Hypothetical protein
tRNA	tRNA Arg (GCG)
GI 6
CSP5_1204	propanol-preferring alcohol dehydrogenase
tRNA	tRNA_Gly (CCC)
CSP5_1206	hypothetical protein
CSP5_1207	hypothetical protein
CSP5_1208	hypothetical protein
CSP5_1209	P4 family phage/plasmid DNA primase Fac, Apl
CSP5_1210	hypothetical protein
CSP5_1211	hypothetical protein
CSP5_1212	hypothetical protein
CSP5_1213	hypothetical protein
CSP5_1214	hypothetical protein
CSP5_1215	hypothetical protein
CSP5_1216	hypothetical protein
CSP5_1217	hypothetical protein
CSP5_1218	hypothetical protein
CSP5_1219	hypothetical protein
CSP5_1220	hypothetical protein
CSP5_1221	pepsin-like aspartate protease
GI 7: ‘defense’
CSP5_1427	subfamily M48A zinc-dependent protease with chaperone function
CSP5_1428	multipass membrane protein
CSP5_1429	IS1111 group IS110 family transposase OrfA
CSP5_1430	DNA-cytosine methyltransferase Gpl, Apl, Fac
CSP5_1431	hypothetical protein
CSP5_1432	hypothetical protein
CSP5_1433	hypothetical protein
CSP5_1434	hypothetical protein
CSP5_1435	DNA replicase/transposase primase-polymerase subunit Fac
CSP5_1436	DNA replicase/transposase subunit B, Fac, Ipl, Apl
CSP5_1437	type I restriction-modification system subunit M Fac, Ipl, Apl, Pto
CSP5_1438	type I restriction-modification system subunit S, Fac
CSP5_1439	type I restriction-modification system subunit R Fac, Apl, Pto
CSP5_1440	hypothetical protein
CSP5_1441	integrase
tRNA	tRNA_Pro (CGG)
GI 8: ‘metals transport, efflux and detox’
CSP5_1593	hypothetical protein
CSP5_1594	hypothetical protein
CSP5_1595	zinc-dependent endopeptidase
CSP5_1596	LD-carboxypeptidase
CSP5_1597	multipass membrane protein
CSP5_1598	predicted small metal-binding protein
CSP5_1599	histidine ammonia-lyase
CSP5_1600	zinc ribbon domain protein
CSP5_1601	hypothetical protein
CSP5_1602	hypothetical protein
CSP5_1603	hypothetical protein
CSP5_1604	hypothetical protein
CSP5_1605	hypothetical protein
CSP5_1606	transcriptional regulator
CSP5_1607	3-methyladenine DNA glycosylase
CSP5_1608	hypothetical protein
CSP5_1609	tricorn interacting aminopeptidase
CSP5_1610	threonyl-tRNA synthetase
CSP5_1611	hypothetical protein
CSP5_1612	cell surface protein
CSP5_1614	AAHS family major facilitator superfamily permease Apl, Epl, Tac, Tvo, Fac, Tac, Pto, Acu, Gpl
CSP5_1615	multipass membrane protein Epl
CSP5_1616	Peroxiredoxin Epl
CSP5_1617	multipass membrane protein no hits
CSP5_1618	heavy metal reductase Epl, Ipl, Apl, Gpl, and all cultured Thermoplasmata (apart from Acu),
CSP5_1619	Metallochaperone Epl, Ipl, Apl and all cultured thermoplasmata (apart from Pto)
CSP5_1620	IS3 family transposase OrfB
CSP5_1621	IS3 family transposase OrfA
CSP5_1622	hypothetical protein
CSP5_1623	HxlR family transcriptional regulator
CSP5_1624	Metallochaperone Apl, Gpl,Tac, Epl, Fac, Tvo, Aae ,Pto
CSP5_1625	heavy metal reductase Epl, Ipl, Apl, Fac, Gpl, Aae,, Tac, Tvo, Pto, Acu
CSP5_1627	IS5 family transposase
CSP5_1628	hypothetical protein
CSP5_1629	multipass membrane protein (no hits in Thermoplasmata)
CSP5_1630	hypothetical protein
CSP5_1631	hypothetical protein
CSP5_1632	hypothetical protein
CSP5_1633	DNA modification methylase
CSP5_1634	hypothetical protein
CSP5_1635	hypothetical protein
CSP5_1637-1642 Adjacent CRISPR-Cas region
GI 9-10: ‘defense’
CSP5_1764	major cell surface glycoprotein
CSP5_1765	chlorohydrolase
CSP5_1766	RNA-2',3'-PO4:RNA-5'-OH ligase
CSP5_1767	hypothetical protein
CSP5_1768	predicted transcriptional regulator
CSP5_1769	GNAT family N-acetyltransferase
CSP5_1770	CAAX amino terminal protease family enzyme
CSP5_1771	phosphoribosylglycinamide formyltransferase
CSP5_1772	replication factor C small subunit (AAA-ATPase) Gpl, Apl, Ipl, Pto, Fac, Aae, Tac, Tvo,
CSP5_1773	ERCC4-like helicase Gpl, Apl, Epl, Tvo, Tac, Pto
tRNA	tRNA_Ala (CGC)
CSP5_1775	integrase
CSP5_1776	predicted metal-binding protein
CSP5_1777	membrane protein
CSP5_1778	membrane protein
CSP5_1779	membrane protein
CSP5_1780	EEP domain superfamily protein
CSP5_1781	hypothetical protein
CSP5_1782	hypothetical protein
CSP5_1783	multipass membrane protein
CSP5_1784	predicted DEAD/DEAH box helicase Aae, Tvo, Pto, Acu, Fac, Gpl, Apl, Epl, Ipl
CSP5_1785	hypothetical protein
CSP5_1786	ParA family chromosome partitioning ATPase Tvo, Tac,, Pto, Acu, Fac, Gpl, Apl, Epl, Ipl,
CSP5_1787	hypothetical protein
CSP5_1788	hypothetical protein
CSP5_1789	hypothetical protein
CSP5_1790	site-specific recombinase, DNA invertase Pin homolog Gpl, Acu, Fac, Pos, Tac, Tvo, Ipl, Epl,
CSP5_1791	Orc1/Cdc6 family replication initiation protein Gpl, Acu, Fac, Pos, Tac, Tvo, Ipl, Epl,
CSP5_1792	type III restriction-modification system subunit M no hits
CSP5_1793	type III restriction-modification system subunit M Gpl, Tvo, Fac
CSP5_1794	hypothetical protein
CSP5_1795	membrane protein
CSP5_1796	membrane protein
CSP5_1797	hypothetical protein
CSP5_1799	IS1634 family transposase
CSP5_1802	multipass membrane protein
CSP5_1803	ISBst12 group IS66 family transposase
CSP5_1806	predicted metal-binding protein
CSP5_1807	membrane protein
CSP5_1808	membrane protein
CSP5_1809	IS630 family transposase OrfA
CSP5_1810	IS630 family transposase OrfB
CSP5_1812	DHA2 family major facilitator superfamily permease
CSP5_1813	NTF2-like superfamily protein
CSP5_1814	VapB antitoxin Tac, Epl
CSP5_1815	VapC toxin Tac, Epl
CSP5_1816	hypothetical protein
CSP5_1817	IS407 group IS3 family transposase OrfA
CSP5_1818	IS3 family transposase OrfB
CSP5_1819	multipass membrane protein
CSP5_1820	membrane protein
CSP5_1821	hypothetical protein
CSP5_1822	IS200/IS605 family transposase OrfB
CSP5_1823	IS3 family transposase OrfB
CSP5_1824	IS3 family transposase OrfA
CSP5_1825	IS1111 group IS110 family transposase OrfA
CSP5_1826	SHOCT superfamily protein
CSP5_1827	hypothetical protein
CSP5_1828	SAM-dependent methyltransferase
CSP5_1830	membrane protein
CSP5_1831	IS630 family transposase OrfA
CSP5_1833	inactivated PIWI domain containing phage-defense protein, unique in Thermoplasmata
CSP5_1834	hypothetical protein
CSP5_1835	IS1634 family transposase
CSP5_1836	hypothetical protein
CSP5_1837	RelE toxin Gpl, Apl, Ipl
CSP5_1838	RelB antitoxin Fac, Gpl
CSP5_1839	AAA ATPase
CSP5_1840	membrane protein
CSP5_1842	hypothetical protein
CSP5_1843	RelB antitoxin Gpl, Apl, Ipl
CSP5_1844	RelE toxin Gpl, Apl, Ipl
CSP5_1845	hypothetical protein
CSP5_1846	acyltransferase
CSP5_1847	methylthioribulose-1-phosphate dehydratase
CSP5_1848	cupin
CSP5_1849	2,3-diketo-5-methylthio-1-phosphopentane phosphatase
CSP5_1850	Xaa-Pro aminopeptidase non-peptidase homolog
CSP5_1851	hypothetical protein
CSP5_1852	transcriptional regulator
CSP5_1853	NitT family ABC transporter ATPase
Gene Name	Product
C. divulgatum PM4
GI 1
CPM_0142	hypothetical protein
CPM_0143	hypothetical protein
CPM_0144	hypothetical protein
CPM_0145	hypothetical protein
CPM_0146	hypothetical protein
CPM_0147	hypothetical protein
CPM_0148	hypothetical protein
CPM_0149	hypothetical protein
CPM_0150	multipass membrane protein
CPM_0151	predicted DEAD/DEAH box helicase
CPM_0152	hypothetical protein
CPM_0153	integrase
tRNA	tRNA Val (GAC)
CPM_0155	isoaspartyl dipeptidase (threonine type)
CPM_0156	NAD(P)-dependent glycerol-1-phosphate dehydrogenase
CPM_0157	hypothetical protein
GI 2
CPM_0666	hypothetical protein
CPM_0667	hypothetical protein
CPM_0668	hypothetical protein
CPM_0669	hypothetical protein
CPM_0670	hypothetical protein
CPM_0671	hypothetical protein
CPM_0672	hypothetical protein
CPM_0673	hypothetical protein
CPM_0674	hypothetical protein
CPM_0675	hypothetical protein
CPM_0676	multipass membrane protein
CPM_0677	predicted DEAD/DEAH box helicase
CPM_0678	hypothetical protein
CPM_0679	ribonuclease P protein subunit aRpp1
CPM_0680	integrase
tRNA	tRNA_Val (CAC)
CPM_0683	acyl-CoA dehydrogenase
GI 3
tRNA	tRNA_Cys (GCA)
CPM_0898	integrase
CPM_0899	hypothetical protein
CPM_0900	hypothetical protein
CPM_0901	predicted DEAD/DEAH box helicase
CPM_0902	multipass membrane protein
CPM_0903	multipass membrane protein
CPM_0904	IS1634 family transposase
CPM_0905	hypothetical protein
CPM_0906	hypothetical protein
CPM_0907	hypothetical protein
CPM_0908	hypothetical protein
CPM_0909	hypothetical protein
CPM_0910	hypothetical protein
CPM_0911	hypothetical protein
CPM_0912	hypothetical protein
CPM_0913	radical SAM superfamily enzyme
GI 4 ‘defense’
CPM_1731	major cell surface glycoprotein *
CPM_1732	chlorohydrolase *
CPM_1733	RNA-2',3'-PO4:RNA-5'-OH ligase *
CPM_1734	hypothetical protein *
CPM_1735	predicted transcriptional regulator *
CPM_1736	GNAT family N-acetyltransferase *
CPM_1737	CAAX amino terminal protease family enzyme *
CPM_1738	phosphoribosylglycinamide formyltransferase *
CPM_1739	replication factor C small subunit Gpl, Apl, Ipl, Pto, Fac, Aae, Tac, Tvo*
CPM_1740	ERCC4-like helicase Gpl, Apl, Epl, Tvo, Tac, Pto*
CPM_1742	integrase
tRNA	tRNA_Ala (CGC)
CPM_1743	predicted metal-binding protein
CPM_1744	membrane protein
CPM_1745	membrane protein
CPM_1746	membrane protein
CPM_1748	hypothetical protein
CPM_1749	hypothetical protein
CPM_1750	hypothetical protein
CPM_1751	multipass membrane protein
CPM_1752	predicted DEAD/DEAH box helicase Tvo, Acu, Ipl, Aae, Pto, Acu, Fac, Gpl, Apl, Epl
CPM_1753	membrane protein
CPM_1754	multipass membrane protein
CPM_1755	ParA family chromosome partitioning ATPase Ipl, Epl, Apl, Tvo, Acu, Pto, Tac, Fac, Gpl,
CPM_1756	hypothetical protein
CPM_1757	membrane protein
CPM_1758	site-specific recombinase, DNA invertase Pin homolog Tvo, Acu, Ipl, Gpl, Fac, Pos, Tac, Epl,
CPM_1759	Orc1/Cdc6 family replication initiation protein Acu, Tvo, Gpl, Ipl, Fac, Pos, Tac, Epl,
CPM_1760	type IIS restriction endonuclease/methyltransferase Epl, Tvo
CPM_1761	XRE family transcriptional regulator fused to Zn peptidase
CPM_1762	hypothetical protein
CPM_1763	type III restriction endonuclease/helicase Epl, Tvo
CPM_1764	hypothetical protein
CPM_1766	predicted metal-binding protein
CPM_1767	membrane protein
CPM_1768	membrane protein
CPM_1769	hypothetical protein
CPM_1770	hypothetical protein
CPM_1771	multipass membrane protein
CPM_1772	membrane protein
CPM_1773	hypothetical protein
CPM_1774	RelE toxin Gpl, Apl, Ipl
CPM_1775	RelB antitoxin Fpl, Apl, Fac
CPM_1777	AAA ATPase
CPM_1778	membrane protein
CPM_1781	RelB antitoxin Gpl, Fac
CPM_1782	RelE toxin Gpl, Apl
CPM_1784	hypothetical protein
CPM_1785	acyltransferase
CPM_1786	methylthioribulose-1-phosphate dehydratase
CPM_1787	cupin
CPM_1788	2,3-diketo-5-methylthio-1-phosphopentane phosphatase
CPM_1789	Xaa-Pro aminopeptidase non-peptidase homolog
CPM_1790	hypothetical protein
* homologous to the region ADMU5_GPLC00019G0004-G0013 of Gpl
